# Supplementary material for: Catalyst-Free Trans-Selective Oxyiodination and Oxychlorination of Alkynes Employing N–X (Halogen) Reagents
Source: Molecules. 2023 Nov 3;28(21):7420. doi: 10.3390/molecules28217420 (PMC10650761; doi:10.3390/molecules28217420)
Supplement: Supplementary file 1 [file molecules-28-07420-s001.zip]

Archive with 1 entries (1 files):
- molecules-2651529-supplementary.pdf
